# Supplementary material for: Up-regulated microRNAs in blastocoel fluid of human implanted embryos could control circuits of pluripotency and be related to embryo competence
Source: J Assist Reprod Genet. 2025 Mar 26;42(5):1635–49. doi: 10.1007/s10815-025-03457-x (PMC12167203; doi:10.1007/s10815-025-03457-x)
Supplement: Supplementary file 2 — Supplementary Material 2 (XLSX 68.7 KB) [file 10815_2025_3457_MOESM2_ESM.xlsx]

## Sheet: Foglio1
	IMPLANTED																																	NOT IMPLANTED
Target Name	Sample8	Sample19	Sample22	Sample24	Sample35	Sample53	Sample55	Sample57	Sample58	Sample59	Sample60	Sample61	Sample62	Sample63	Sample66	Sample68	Sample69	Sample73	Sample74	Sample75	Sample76	Sample78	Sample79	Sample80	Sample82	Sample84	Sample94	Sample95	Sample99	Sample101	Sample102	Sample111	Sample112	Sample9	Sample11	Sample13	Sample14	Sample16	Sample17	Sample25	Sample29	Sample31	Sample32	Sample33	Sample34	Sample36	Sample37	Sample39	Sample40
ath-miR159a-000338	3.64658	4.85359	4.13296	15.3429	17.1935	5.6171	5.80277	13.0822	12.087	7.52354	3.92201	14.1353	4.17917	14.212	-2.24055	15.7934	0.585362	7.58345	5.87964	6.09149	18.1516	2.69846	-1.23123	11.2119	5.90443	12.579	5.62786	4.0442	2.40671	2.33811	4.74195	2.91807	1.25899	2.79301	6.25541	4.21864	8.84316	13.1968	4.39748	15.5815	4.78641	17.0433	16.5555	16.2987	24.2322	16.8414	17.6138	3.47571	13.7155
hsa-miR-106a-002169	-8.50859	-8.57464	-8.78699	-7.81013	-6.98782	-8.84699	-8.8929	-7.8291	-10.1976	-11.7739	-11.9508	-7.06573	-9.31478	-8.04117	-9.29784	-7.10422	-7.28832	-8.36383	-7.41844	-7.57929	-6.79642	-10.0628	-10.6933	-10.0715	-9.01498	-11.2484	-5.03829	-8.99012	-10.421	-10.7665	-8.57757	-11.4986	-10.0248	-9.96425	-7.81407	-6.95239	-6.87544	-9.35878	-8.73372	-6.9877	-7.94627	-6.85775	-7.43236	-7.65468	-0.117937	-7.23816	-6.31147	-9.23752	-11.0644
hsa-miR-106b-000442	-0.234721	-2.19872	-0.496201	-1.00119	9.92715	-0.902103	-0.922472	13.0822	-0.325626	-1.18309	-1.10787	1.12084	0.719243	4.22955	-0.832485	0.926997	1.22274	-0.0473575	2.09043	0.349003	2.53696	0.23071	-3.44844	-1.19212	2.60258	0.607062	2.88514	-3.01297	-3.95536	-2.79255	-1.74561	-1.59057	-2.10878	-2.8438	-1.08362	-0.734107	1.72277	-1.93426	-2.35169	0.757245	0.222236	11.0778	7.73716	7.12544	14.9039	6.38467	4.11169	0.299721	-1.11024
hsa-miR-125a-5p-002198	13.529	14.8209	15.2188	15.3429	-3.43721	14.3598	13.2824	13.0822	12.087	10.4804	11.1189	-2.90785	12.0507	-10.5682	-12.501	-2.93568	8.46475	14.1513	15.7532	15.499	-0.672895	-12.8249	-8.75195	11.2119	13.7869	12.579	16.6049	13.7611	-11.9225	-13.0042	14.4726	11.9468	12.8245	11.0435	14.2494	14.2507	15.3786	13.1968	-10.8633	15.5815	14.8292	17.0433	16.5555	16.2987	24.2322	-8.71307	17.6138	-2.45	13.7155
hsa-miR-126-002228	13.529	0.36228	-1.2812	0.0658475	-5.14667	-1.76837	-4.41783	13.0822	1.03978	1.50719	-12.4156	14.1353	0.838237	4.2176	12.5614	15.7934	0.522124	14.1513	15.7532	0.776749	2.63032	12.7847	-12.6065	1.34366	13.7869	-2.02204	3.57991	13.7611	-5.33663	-4.58349	-9.34679	-3.32336	12.8245	0.0813635	0.597582	-5.95104	2.15929	13.1968	14.9195	15.5815	14.8292	17.0433	-6.84106	16.2987	1.27908	16.8414	17.6138	-1.48826	-3.38646
hsa-miR-130a-000454	3.44691	3.49429	1.68911	3.18783	6.84119	2.06123	2.07774	2.0753	1.30073	0.764509	2.07432	4.4264	1.9777	6.69949	1.1031	4.9541	3.68976	3.7969	5.11989	5.46586	7.86219	2.57138	2.28966	1.12195	3.94181	1.76178	8.16473	1.30429	-0.332992	0.768943	1.96098	0.475859	1.05369	2.50853	4.39818	3.36713	3.45339	2.64066	2.6218	2.9461	4.78837	2.73753	6.00476	4.60329	10.5538	3.88547	2.66359	3.87555	2.20959
hsa-miR-132-000457	-3.38256	-3.56583	15.2188	15.3429	-3.7941	14.3598	-6.4554	-2.61075	-6.72681	10.4804	-4.90486	14.1353	12.0507	-4.3655	-10.7169	-9.61616	-4.14132	-6.08431	15.7532	-3.1934	-4.3481	-10.2052	11.9994	11.2119	13.7869	12.579	16.6049	-10.3609	-9.16569	-9.88091	-5.24032	-14.9941	-8.79234	-2.08361	-3.37676	14.2507	-4.00921	13.1968	-3.86122	-4.36939	-1.52385	-7.49944	16.5555	16.2987	24.2322	16.8414	17.6138	-7.66718	-14.0236
hsa-miR-136-000592	-0.735961	-1.40369	-1.3285	-0.154173	1.29742	0.543059	-0.651966	0.984301	-2.80635	-1.25084	-1.83236	0.636053	-1.43031	-0.0091965	-0.52416	1.35497	0.87364	1.05555	1.67659	0.489744	2.61901	-1.03185	-3.17517	-1.45241	1.38167	-2.89478	4.33957	-1.65207	-2.47404	-2.39077	0.313119	-2.55059	-1.36055	-1.21392	0.984533	-0.188739	0.703535	-0.969634	-0.251404	-0.295838	-1.03604	0.185278	1.02606	2.3788	9.33653	-0.0831035	2.20265	-0.192854	-2.12455
hsa-miR-138-002284	13.529	14.8209	15.2188	15.3429	17.1935	14.3598	-7.74263	13.0822	12.087	10.4804	11.1189	14.1353	12.0507	14.212	-0.717409	-4.60103	15.3673	14.1513	15.7532	1.08127	18.1516	12.7847	11.9994	11.2119	13.7869	12.579	16.6049	13.7611	12.2361	-9.94739	8.54997	-11.1102	12.8245	11.0435	14.2494	14.2507	15.3786	13.1968	14.9195	15.5815	14.8292	17.0433	16.5555	16.2987	10.2929	16.8414	5.05398	14.9725	13.7155
hsa-miR-141-000463	-5.66141	-5.87966	-5.82952	-8.352	-3.30789	-5.49456	-7.27363	-5.93645	-6.43974	-9.58301	-9.60471	-5.76401	-6.79201	-5.68935	-7.47355	-4.98874	-6.90009	-6.24481	-5.16442	-5.96821	-4.69236	-7.54561	-9.37669	-6.53899	-6.23461	-7.35034	-1.57812	-8.2496	-7.94099	12.4009	-5.51789	-10.981	-8.80266	-8.04134	-3.26764	-7.13709	-5.00328	-6.57744	-7.68157	-5.025	-4.83214	-3.78061	-4.08202	-4.05813	3.99014	-5.44525	-2.41858	-5.19163	-7.55885
hsa-miR-142-3p-000464	-1.19017	0.583505	0.429085	1.51861	1.86284	-1.67502	-0.342386	1.74063	-0.866346	-3.55163	1.1583	-0.526461	4.07906	3.20364	1.45516	2.34033	1.77628	14.1513	4.19505	0.924073	3.9658	-0.821614	0.791605	-4.65952	3.71979	1.70261	4.31917	0.429341	-2.06691	-1.7443	2.36672	-10.739	-2.85268	-4.20245	0.0453645	-1.78411	-0.687747	-5.64914	0.417253	2.1359	3.3219	1.97881	16.5555	16.2987	9.15413	16.8414	6.22413	3.60805	-2.42638
hsa-miR-146a-000468	-10.7616	-10.2862	-10.5418	-9.97652	-8.30175	-11.6895	-11.6094	-10.999	-12.9311	-14.415	-15.3731	-10.6611	-13.0841	-11.1066	-11.8641	-10.0963	-10.0034	-10.7014	-9.11903	-9.97159	-7.68079	-12.1736	-13.0392	-13.2233	-11.4648	-12.9485	-9.63509	-11.0685	-13.4765	-13.519	-11.0738	-13.8817	-13.2065	-13.2757	-10.092	-11.3711	-10.2191	-11.6934	-10.466	-10.7179	-10.9849	-8.28998	-9.35394	-8.31597	-0.820702	-8.14827	-7.70273	-9.66348	-11.2239
hsa-miR-146b-001097	-1.85938	-2.04914	-1.56568	-3.16024	-2.94918	-1.30789	-2.55865	1.46299	-4.58808	1.13519	-1.88397	0.832245	-6.69784	1.18905	-3.37704	1.99527	-2.48325	-1.4175	-0.352143	0.176182	0.592789	-3.44524	-4.11037	-2.09756	-1.23128	-1.34664	-0.839485	-2.38173	-4.82791	-4.64186	-2.05416	-1.67851	-5.29249	-1.74426	-0.825657	-1.45229	-1.47908	-2.62755	-5.35153	0.479716	14.8292	-6.06225	5.15145	0.904481	10.0165	1.3008	2.45432	-3.3309	-2.85419
hsa-miR-150-000473	-14.1727	-13.2448	-13.0332	-12.9685	-8.97743	-12.9048	-13.233	-12.3458	-13.6676	-15.7709	-14.0126	-11.329	-13.2399	-11.0973	-13.1964	-11.3233	-11.5704	-13.0407	-11.1563	-11.4996	-9.32196	-14.2012	-15.9049	-14.049	-12.6144	-13.9752	-10.1893	-12.8717	-15.18	-14.6365	-12.9704	-15.2133	-14.4741	-16.0064	-12.2952	-13.5559	-11.9723	-14.2536	-13.5304	-11.9537	-12.9071	-9.21948	-9.16345	-10.2481	-2.11898	-9.17702	-9.01287	-12.0339	-13.9282
hsa-miR-155-002623	13.529	14.8209	15.2188	-17.2159	-12.0832	-15.926	-16.8746	-15.4849	-17.7077	-18.1267	-18.9916	-16.0433	-17.8298	-16.5517	-18.1883	-16.116	15.3673	14.1513	-16.9291	-15.0369	-12.9234	-20.396	-22.8125	-17.7079	-17.0655	-17.7668	16.6049	-17.372	-20.7023	-19.5013	14.4726	-21.7502	12.8245	11.0435	-20.2853	14.2507	15.3786	-20.4058	-16.3234	-17.5071	-18.9284	-13.3896	-12.5585	-14.6209	-5.16178	-12.629	-11.1141	-15.9459	-16.8111
hsa-miR-15b-000390	13.529	6.20035	0.868222	15.3429	17.1935	-2.70493	-4.19015	13.0822	12.087	10.4804	8.63407	14.1353	12.0507	14.212	12.5614	-6.39069	15.3673	14.1513	15.7532	15.499	-5.02997	12.7847	11.9994	11.2119	13.7869	12.579	-8.88876	6.14406	12.2361	-3.65185	1.93907	-0.613335	12.8245	-2.80193	1.95588	14.2507	4.17835	13.1968	14.9195	15.5815	14.8292	-8.06211	16.5555	16.2987	24.2322	-9.77348	17.6138	14.9725	-10.0488
hsa-miR-16-000391	0.988083	-0.779635	-0.530485	0.444918	-0.787462	-3.09274	-7.25261	-3.42025	-3.97743	-5.35389	-9.93956	-1.20186	-4.74738	-1.02734	-2.89081	0.077716	-2.5497	14.1513	-2.52121	-4.15783	18.1516	-2.36508	-2.70944	-9.0454	-9.44035	-3.49699	2.20262	-1.94608	-8.58657	12.4009	-1.71539	-5.12905	-3.78132	0.618429	-0.149393	-3.94059	-0.679627	-0.893434	-0.0569585	1.50903	-0.584731	3.07888	2.14502	-0.453048	9.72874	0.292725	17.6138	-5.15973	-1.54442
hsa-miR-17-002308	-6.32564	-6.65004	-7.94036	-7.70618	-5.73848	-7.73256	-9.25296	-7.69763	-8.97466	-9.60078	-8.59234	-7.59306	-8.1087	-7.31675	-8.17503	-5.04121	-7.73986	-7.80227	-6.35799	-5.40788	-3.9875	-7.81185	-9.05157	-9.84048	-8.39873	-8.01181	-2.82115	-7.74882	-9.56098	-9.70602	-7.40868	-10.4131	-8.0983	-9.69751	-5.89527	-8.5792	-5.78161	-7.83319	-8.50994	-7.58706	-6.27092	-6.28388	-5.57878	-7.72918	1.18236	-5.68138	-6.26584	-8.86037	-9.42087
hsa-miR-184-000485	13.529	2.28445	2.38437	15.3429	-12.1216	4.2542	13.2824	13.0822	2.12342	5.30725	11.1189	5.14872	12.0507	14.212	-20.9654	15.7934	4.28259	14.1513	15.7532	15.499	7.39005	12.7847	2.0929	3.35274	13.7869	12.579	3.56482	5.13055	12.2361	2.51594	14.4726	11.9468	12.8245	-1.82848	1.88013	14.2507	-15.7079	-19.5732	3.15316	15.5815	14.8292	7.90599	16.5555	4.15108	-5.553	-13.949	4.82945	14.9725	0.873207
hsa-miR-191-002299	2.56905	2.44168	15.2188	-5.95051	-4.01968	-1.93685	-5.71172	2.80719	12.087	-8.50241	-11.9314	-5.25065	-9.14521	14.212	12.5614	15.7934	15.3673	0.761726	-7.52263	-7.11331	18.1516	-4.83127	-2.40901	-8.47524	2.69131	-10.4631	3.55088	13.7611	-3.32792	-9.9311	-0.567608	11.9468	-0.671742	-1.4598	3.13172	14.2507	1.18877	3.09427	-5.41023	4.17279	14.8292	10.4094	-5.92228	9.62373	15.5725	-4.12837	17.6138	-6.28148	13.7155
hsa-miR-192-000491	-15.3964	-14.3762	-14.1123	-14.3118	-9.55798	-14.2966	-14.2612	-13.6373	-14.9984	-15.8162	-16.0196	-13.0635	-14.407	-11.8021	-15.2422	-12.6989	-13.4749	-14.543	-13.4884	-12.9087	-10.655	-16.0596	-16.5108	-15.5126	-12.0923	-15.0516	-11.3256	-14.8472	-16.3575	-16.3439	-14.3559	-15.2646	-16.2363	-18.5455	-14.9005	-14.4035	-12.8435	-15.8139	-14.6679	-14.085	-14.6198	-10.0652	-10.7853	-11.9154	-3.24051	-10.7825	-10.5744	-13.7611	-14.8275
hsa-miR-193b-002367	13.529	-0.634516	-1.77447	-1.4453	5.36751	-4.94477	-2.35216	-1.33383	12.087	-1.58488	-6.73148	-4.83951	0.892755	-0.561167	-3.75159	15.7934	0.0837875	-1.57619	15.7532	15.499	-0.44349	-3.75054	-3.21093	-1.82872	3.79063	-6.26274	3.21658	-1.18388	-4.91479	12.4009	-3.19186	-9.45743	12.8245	-2.24103	-0.0352075	-5.08092	-3.44181	13.1968	14.9195	-2.49136	2.13751	3.45703	16.5555	16.2987	9.98513	-3.13399	-0.146209	14.9725	-2.33753
hsa-miR-194-000493	2.79757	14.8209	-4.73564	-5.28982	-10.2157	0.451175	-1.27306	13.0822	12.087	-12.7664	11.1189	3.66916	1.27095	14.212	-15.9502	-4.28109	-1.57816	14.1513	-10.6428	2.874	-6.30233	-13.0967	11.9994	11.2119	13.7869	-0.0118945	16.6049	-5.29675	-2.71425	-1.04773	-3.38452	-4.74115	12.8245	3.04365	4.12005	6.32719	0.695218	-1.20613	14.9195	5.62232	8.13471	17.0433	16.5555	16.2987	24.2322	16.8414	-4.51463	-2.70316	-1.1522
hsa-miR-195-000494	13.529	4.23672	3.3543	5.06564	17.1935	2.32007	13.2824	-5.54853	2.56459	10.4804	-10.5978	14.1353	12.0507	5.52846	-2.51253	0.845263	-3.94848	1.09558	-7.44369	4.34744	7.85875	-9.32945	-1.14475	11.2119	2.6941	12.579	2.21616	2.5816	-1.0855	12.4009	-0.957575	0.712672	12.8245	0.872608	4.4242	6.18269	2.47067	0.94517	5.25105	5.83528	7.79331	5.2157	16.5555	-6.08548	24.2322	5.92725	-4.45981	14.9725	-7.54207
hsa-miR-197-000497	1.34942	14.8209	-5.82119	-2.47495	17.1935	14.3598	-1.57853	13.0822	12.087	10.4804	11.1189	14.1353	12.0507	14.212	-6.22587	-1.70671	15.3673	14.1513	15.7532	15.499	1.73742	12.7847	-3.68686	11.2119	-3.85742	12.579	16.6049	13.7611	-4.84356	-6.04746	14.4726	11.9468	-7.63324	11.0435	14.2494	-0.37715	15.3786	13.1968	14.9195	15.5815	14.8292	17.0433	16.5555	16.2987	24.2322	16.8414	17.6138	14.9725	13.7155
hsa-miR-19a-000395	5.75592	1.09273	1.09948	1.2565	-0.724991	1.73056	13.2824	13.0822	-6.86032	10.4804	-5.54269	14.1353	12.0507	8.05464	12.5614	15.7934	15.3673	14.1513	15.7532	7.62251	8.55072	4.65013	11.9994	11.2119	-5.94964	2.43755	7.2082	13.7611	3.48547	-11.4926	2.36147	-10.0737	12.8245	2.26706	3.6533	2.23479	2.06335	7.88059	14.9195	-2.6212	2.85334	17.0433	10.8155	16.2987	24.2322	16.8414	17.6138	14.9725	-8.36592
hsa-miR-19b-000396	-0.584526	-1.29124	-1.06763	-0.244881	5.04425	-2.75594	-2.57214	13.0822	12.087	10.4804	11.1189	14.1353	10.1261	14.212	0.513535	5.19499	2.34531	8.39312	5.07548	10.2335	-3.69457	-8.6053	-2.29865	11.2119	1.36632	-7.24119	9.19206	-1.29417	-2.90386	0.23998	-0.61509	-2.09392	-1.44443	-3.68114	-2.17341	-0.438092	-2.16432	-1.47518	2.26515	4.19726	0.282966	5.88127	-5.20017	4.1494	24.2322	16.8414	4.03251	1.32832	0.689955
hsa-miR-200c-002300	0.989247	6.00763	2.16636	-0.0029615	-6.74028	-1.95743	-3.77273	13.0822	-4.09373	10.4804	-2.12804	14.1353	-0.302132	2.56626	0.796923	-3.54266	2.81545	1.28954	15.7532	-4.17747	-3.69635	12.7847	-2.11456	-5.79251	2.82898	12.579	-3.94879	-1.46839	-0.824721	12.4009	14.4726	0.354397	7.28922	-1.31526	0.393455	-9.52803	1.79602	3.12933	2.13101	-4.51915	3.37001	2.94558	0.40107	3.14743	24.2322	-5.76286	-7.19442	1.62433	0.366324
hsa-miR-202-002363	-7.78394	-6.79124	-7.23006	-6.80663	-6.2459	-6.23712	-8.04952	-6.37425	-8.77593	-9.28989	-9.26714	-6.98029	-7.86992	-5.75724	-7.51808	-5.82226	-6.67227	-6.84226	-5.79061	-6.65298	-3.7243	-8.79403	-9.91912	-7.08387	-6.83921	-8.54148	-3.23355	-7.71255	-10.7445	-8.70906	-7.08996	-10.2611	-9.0394	-9.90553	-6.8038	-7.4148	-6.69617	-8.88844	-7.81485	-6.8258	-5.66737	-7.53026	-6.76668	-6.33579	0.401285	-7.2108	-5.67275	-7.81919	-8.86512
hsa-miR-203-000507	-6.01857	-5.57687	-5.72592	-4.96375	0.394385	-5.58365	-6.28032	-3.47048	-5.91788	-7.01879	-7.4525	-3.56495	-5.68777	-3.43976	-6.36749	-4.30624	-4.77628	-5.11064	-3.2102	-4.07862	-2.58289	-6.01062	-8.43893	-5.57798	-4.1758	-8.62808	-2.13791	-6.47695	-8.80381	-8.09659	-5.51961	-9.26268	-8.72699	-8.76688	-5.63489	-6.8002	-4.78336	-7.43607	-5.72245	-3.55799	-4.12752	0.352634	-0.668995	-0.421006	7.4835	-0.224356	0.497904	-4.22634	-5.02782
hsa-miR-204-000508	0.672083	-0.584952	-1.60513	15.3429	-1.06997	-2.80488	-6.0369	13.0822	-4.1338	0.281408	-5.8727	14.1353	12.0507	14.212	-4.01327	15.7934	-1.53038	-1.13125	1.92061	15.499	1.28611	-3.25175	-3.85261	-0.679776	13.7869	-6.31378	2.99627	-3.98979	-7.99716	-3.3735	-0.769352	-14.4277	-14.9467	-1.49346	-0.191717	-2.02074	-1.89096	-1.08218	-1.08065	15.5815	1.39811	17.0433	16.5555	16.2987	24.2322	-10.0456	17.6138	-6.55937	-5.95162
hsa-miR-205-000509	13.529	14.8209	15.2188	15.3429	11.4323	14.3598	13.2824	13.0822	12.087	-20.2488	11.1189	14.1353	12.0507	-16.5712	12.5614	15.7934	15.3673	14.1513	15.7532	15.499	18.1516	12.7847	11.9994	-18.946	13.7869	-18.0815	16.6049	13.7611	12.2361	12.4009	14.4726	11.9468	12.8245	11.0435	14.2494	14.2507	15.3786	13.1968	14.9195	15.5815	14.8292	17.0433	-13.3431	16.2987	-5.34184	16.8414	-12.337	-15.8268	13.7155
hsa-miR-20a-000580	-6.73314	-5.66079	-6.2611	-5.05399	0.385065	-5.5329	-7.22472	-3.63214	-6.80063	-7.53815	-8.24952	-4.7976	-6.07143	-4.17318	-7.2409	-4.78604	-5.51204	-6.57992	-5.2583	-4.87609	-3.31673	-7.72219	-9.00077	-5.85554	-5.24216	-7.17113	-3.23675	-7.60063	-9.21766	-8.64863	-6.41308	-9.48322	-7.81293	-9.96348	-6.2531	-7.47053	-5.69127	-7.01052	-6.69901	-4.80223	-5.23389	0.359838	-0.556053	-0.870517	7.63934	-0.391358	0.878182	-5.1331	-5.81417
hsa-miR-20b-001014	-2.88848	-2.1434	-3.64213	-2.19973	-5.43679	-3.49483	-5.95329	-10.2804	-3.93283	-3.10044	-3.69145	-2.97462	-2.34741	-3.31908	-6.22781	-2.48366	-5.26463	-4.42407	-3.83156	-2.4114	-3.02952	-4.15498	-4.37575	-1.72937	-1.23313	-4.40315	1.80943	-5.61529	-6.71982	-6.50658	-5.12117	-6.52346	-4.74189	-4.77855	-2.47064	-4.23024	-2.37817	-3.22463	-3.36498	-4.21881	-1.98928	5.98652	16.5555	-7.83069	12.2379	-1.40885	-8.22553	-0.696055	-2.24478
hsa-miR-212-000515	-20.7336	-19.5943	-19.3644	15.3429	-11.9818	-5.73218	-15.6932	13.0822	-16.2909	-17.7264	-16.6716	14.1353	12.0507	-15.0788	12.5614	-16.6964	15.3673	-19.5117	-10.2818	-3.5343	18.1516	-16.0234	-6.99624	11.2119	-17.9361	-16.0308	-0.59981	-19.2355	-20.844	-21.2347	14.4726	-20.6684	-17.6263	-6.69084	1.00748	14.2507	-11.8975	-19.4658	-19.672	-18.5195	-19.2169	-12.4899	-12.5003	-8.23271	-4.94814	-12.1266	-9.92819	-0.288967	13.7155
hsa-miR-222-002276	13.529	14.8209	15.2188	15.3429	17.1935	14.3598	13.2824	13.0822	12.087	10.4804	11.1189	14.1353	12.0507	14.212	12.5614	15.7934	15.3673	14.1513	15.7532	15.499	18.1516	12.7847	11.9994	11.2119	13.7869	12.579	16.6049	13.7611	12.2361	12.4009	14.4726	11.9468	12.8245	11.0435	14.2494	14.2507	6.65695	13.1968	14.9195	15.5815	14.8292	17.0433	16.5555	16.2987	24.2322	16.8414	17.6138	14.9725	13.7155
hsa-miR-223-002295	3.39094	-19.5855	-18.5745	-19.089	2.21875	1.88614	1.24993	-0.31311	2.13092	1.23047	-3.31489	-1.30553	-7.02082	0.178649	-19.7498	-17.2578	-17.2253	-19.7281	-17.3345	-17.0488	-14.4976	-21.267	-21.5776	-19.0504	-2.59528	-17.1644	-18.0538	-20.0752	-20.7527	-21.392	-18.3732	-20.0612	-20.4721	-23.7487	2.90056	-19.4179	-19.349	-1.08125	-19.439	-18.5322	-19.5472	2.74247	1.70759	3.62504	8.95962	-12.8542	3.62583	-15.663	-16.8954
hsa-miR-24-000402	3.51859	1.13318	0.274167	6.39385	17.1935	0.702455	4.02647	13.0822	2.05283	-2.61878	0.420721	14.1353	12.0507	14.212	2.76201	7.88407	15.3673	0.316553	8.13375	1.1149	18.1516	0.0702285	-4.58505	11.2119	13.7869	3.36831	5.18667	0.5631	0.259338	3.28748	4.9293	0.857153	-1.57905	5.67058	0.143667	-0.167983	0.053277	-0.134994	5.39757	5.34946	2.4362	4.88154	3.63081	3.71514	10.9622	2.97128	3.88327	1.03601	0.592015
hsa-miR-26a-000405	13.529	-2.1072	-1.08151	-3.94626	1.10998	-4.06831	-6.07326	-1.53855	12.087	-3.46566	-7.28937	-2.4449	12.0507	-1.31661	-4.87801	-3.38868	-2.4746	14.1513	-3.59791	-2.5681	-0.64186	-4.95452	-5.50269	-5.57964	13.7869	-6.10702	0.0950975	-6.18027	-7.40624	-7.49227	-2.6131	-6.49682	12.8245	-3.25945	-1.84457	14.2507	-1.29256	13.1968	2.41785	15.5815	-2.843	-0.056236	16.5555	16.2987	8.04271	16.8414	-1.24598	-3.25476	-4.80978
hsa-miR-28-3p-002446	-15.2078	14.8209	15.2188	15.3429	-11.7879	14.3598	-15.3809	-14.7511	-15.7268	-17.1539	-16.7926	-14.9045	-16.3749	-13.9115	-15.9346	15.7934	-13.8602	14.1513	-13.5616	-13.1508	-11.4446	-15.9027	-17.5045	-17.3184	-14.6878	-15.5761	-13.6598	-16.1827	-16.8485	-16.521	-14.833	-16.1542	-16.7226	11.0435	-14.7653	14.2507	15.3786	13.1968	14.9195	15.5815	14.8292	-11.893	-12.8447	-12.4463	-4.7715	-11.7508	-10.657	-13.8373	-16.0159
hsa-miR-29a-002112	-5.86695	-6.57126	-7.39537	-6.16884	1.3836	-5.44785	-7.68739	-1.00468	-5.8633	-5.93701	-7.20268	-3.31339	-5.49823	-2.0968	-6.55252	-8.60365	-6.53236	-6.26134	-4.41852	-4.83272	-4.35169	-8.02053	-10.3886	-7.88105	-4.0985	-8.56828	-4.68826	-7.6387	-11.0127	-8.79846	-8.32257	-7.9261	-11.9979	-12.0184	-7.36303	-8.47177	-6.61119	-10.6436	-7.53872	-5.80097	-5.58011	1.99868	1.31759	0.883992	8.77461	1.31813	1.89725	-7.0322	-7.72546
hsa-miR-29c-000587	-6.2948	-5.29694	-5.26906	-4.52335	1.87106	-4.60061	-5.50202	-1.23969	-4.6027	-5.39109	-5.72349	-2.08024	-3.98372	-2.01328	-5.20383	-3.6454	-3.8919	-5.01157	-3.2829	-3.69204	-1.69919	-5.79355	-8.52219	-4.2089	-3.18896	-4.86409	-2.38769	-6.14077	-7.67932	-6.8954	-4.76286	-7.31535	-6.72867	-8.51311	-5.45203	-6.20798	-4.66907	-7.18659	-5.86057	-3.90798	-4.18063	2.33025	1.79054	1.0349	9.35643	1.95561	2.94554	-4.14973	-5.80395
hsa-miR-301-000528	1.14821	2.30287	-0.601964	2.03687	5.65122	-0.377201	2.6622	1.53099	-2.68537	-2.59194	1.4124	3.32992	2.23014	5.65556	-2.46401	1.91308	-0.823003	2.382	1.55873	3.04748	3.71723	-0.545501	-4.40299	-11.8306	-1.13744	0.0904255	3.51352	-0.944744	-2.54109	-2.58338	-0.525614	-0.260686	-0.603154	-1.31571	3.60431	2.01323	2.02872	0.957884	1.06482	2.61352	3.17552	5.38487	3.13719	6.99522	11.1117	2.14647	11.5645	2.99475	-1.78482
hsa-miR-302a-000529	-11.3434	-10.7813	-11.0408	-10.3423	-6.16402	-10.3079	-11.631	-8.43576	-12.6344	-12.9991	-13.7769	-7.79211	-11.3442	-8.56353	-12.3134	-10.5626	-9.8074	-11.1602	-8.69381	-9.29661	-7.45497	-12.7168	-14.0793	-11.0361	-12.1333	-13.7489	-8.56784	-12.5465	-13.2156	-13.5126	-10.6652	-13.1803	-13.4201	-15.7187	-11.656	-11.9463	-10.8847	-12.337	-11.0678	-9.82858	-9.96262	-4.69073	-6.90094	-7.52937	2.39641	-5.72465	-3.74571	-8.21	-11.9314
hsa-miR-302b-000531	-7.43619	-6.21223	-5.49312	-5.68126	-0.954355	-5.1592	-4.8607	-0.423534	-6.68798	-5.43123	-6.55968	-2.68619	-7.01049	-2.68377	-6.8327	-5.92982	-5.96769	-8.29608	-2.87692	-4.69543	-4.56197	-6.69821	-9.1385	-4.90393	-5.70213	-5.47995	-2.89346	-6.08747	-6.82934	-9.10912	-5.15308	-10.9948	-10.1601	-7.20606	-6.89841	-7.43377	-7.66631	-10.2887	-9.08068	-5.61268	-5.05402	-1.65363	-0.900672	0.257236	3.87488	-2.31963	-0.367473	-6.56303	-9.82987
hsa-miR-302c-000533	-12.197	-11.0603	-11.117	-11.2165	-6.11033	-11.4753	-11.6355	-10.7845	-11.8285	-13.0161	-13.0473	-9.31209	-11.2532	-8.99723	-12.8838	-10.5756	-9.76711	-11.7672	-10.8954	-10.2079	-7.72814	-12.9609	-15.3531	-13.1023	-9.92893	-12.3358	-8.45877	-12.3372	-13.7639	-13.9903	-11.4577	-14.058	-13.3839	-14.9622	-12.1319	-12.9772	-10.9211	-13.4023	-11.6755	-11.2004	-11.5007	-6.75351	-6.57024	-8.11468	-0.634069	-7.51395	-5.94725	-10.4547	-11.9745
hsa-miR-30b-000602	-4.1715	-2.18485	-6.10193	-4.44337	-1.44682	-6.49209	-5.91692	-8.81161	-10.5763	-10.9334	-6.89702	-8.66296	-8.43326	-4.68488	-8.37661	-4.22753	-6.60719	-5.71941	-4.66536	-5.77669	18.1516	-8.23458	-8.48579	-8.40716	-5.81122	-6.53149	-4.40549	-6.77334	-9.06403	-8.30101	-6.92563	-8.22461	-7.45691	-6.93102	-4.83201	-3.88005	-4.4786	-7.62857	-5.91657	-1.0232	-4.73822	-5.32194	-5.52642	-5.04926	2.46269	-5.57811	-1.42629	-4.8937	-5.71321
hsa-miR-30c-000419	-14.0835	-14.0252	-14.1424	-13.2009	-9.43396	-13.254	-13.4958	-12.4513	-14.1159	-15.6257	-14.9097	-12.1628	-14.3564	-11.9504	-15.1817	-12.3297	-12.3682	-13.7613	-12.5069	-12.3603	-9.96028	-15.1338	-16.4003	-14.3541	-13.2372	-13.6426	-11.6845	-14.8842	-15.1571	-15.894	-14.3494	-15.7726	-14.616	-17.1584	-13.7045	-14.3153	-13.3072	-15.0959	-14.0125	-12.6629	-13.0697	-9.15809	-9.81417	-10.9194	-2.81039	-9.66251	-8.86859	-13.3199	-14.7515
hsa-miR-31-002279	-3.2342	-5.29044	-3.93097	-7.13247	-4.41894	-5.61148	-3.58493	-2.93424	-3.52912	-7.48858	-9.68688	-4.24251	-6.79029	-2.67037	-6.37727	-4.63853	-3.33288	-6.87173	-3.96226	-2.96435	-1.85994	-6.99731	-10.1639	-5.52503	-3.75526	12.579	0.125133	-3.84967	-7.46359	-8.8931	-3.0104	-8.15998	12.8245	-3.84476	-2.04993	-4.87066	-0.777669	-1.54715	-4.81026	-6.14907	-5.42037	-1.15274	16.5555	-2.83295	3.07904	-4.31473	-5.38955	-8.06752	-8.08869
hsa-miR-320-002277	-4.16739	-5.00661	-5.64309	-5.34168	3.30554	-5.95993	-7.42754	-2.95494	-7.8918	-10.308	-9.48777	-5.9516	-6.95791	-5.51779	-9.71954	-4.58112	-6.81161	-6.22505	-5.25908	-5.0589	-4.59735	-6.3554	-9.72317	-5.89774	-6.48707	-8.65197	-1.86732	-6.65599	-7.85606	-9.629	14.4726	-8.01543	-7.58386	11.0435	-3.71606	-5.54225	-3.06329	-8.43584	-6.43831	-3.58835	-3.31698	0.378282	1.86691	-0.553445	7.57569	-0.302357	3.65297	-5.82598	-4.53635
hsa-miR-342-3p-002260	13.529	14.8209	15.2188	-17.4649	-13.1566	-16.0937	-18.5631	-17.1919	-18.543	-19.8077	-18.8328	-16.921	-18.3123	-16.5334	-17.9665	-14.8496	-17.3196	-15.8873	-16.7413	-16.8979	-11.8283	-19.7933	-20.4779	-19.4563	-16.3904	-17.5869	-15.5677	13.7611	-21.556	-18.4442	14.4726	-20.5521	-20.8191	11.0435	-15.1869	-18.1215	15.3786	-19.349	14.9195	-17.1828	-15.4084	17.0433	-13.8404	-13.4969	-5.43337	-13.7686	-12.0361	-15.5746	-17.2957
hsa-miR-345-002186	-5.92303	-5.67877	-6.56306	-5.09592	2.11904	-6.29328	-7.57204	-1.63818	-5.97849	-6.4742	-7.28544	-3.78852	-5.82287	-4.06598	-7.45581	-5.01456	-5.45418	-6.07045	-4.33493	-4.79755	-3.33152	-6.76529	-8.61115	-4.71532	-5.01343	-7.06794	-2.42905	-7.53744	-9.14222	-8.71217	-6.35075	-8.90187	-8.69508	-9.06154	-5.58142	-6.07752	-4.71377	-7.29318	-5.98228	-4.87445	-4.83089	2.07033	2.21851	0.402379	8.92856	2.19338	2.21828	-4.11306	-5.32994
hsa-miR-34a-000426	-5.02591	-5.86386	-5.99068	-6.06891	-5.53153	-6.08572	-5.46692	-9.5549	-8.80679	-8.06705	-8.90915	-5.70295	-7.01703	-5.53043	-7.24558	-4.2569	-5.61898	-6.90808	-4.40647	-5.9691	-4.37357	-8.81687	-9.99053	-7.94228	-5.30452	-9.27246	-2.16572	-6.28986	-9.00886	-8.37022	14.4726	-11.9272	-6.97	-7.86526	-5.77482	-5.32418	-4.27858	-7.51932	-6.64604	-5.61866	-4.07012	-5.49162	-4.78359	-3.57909	2.12228	-6.28855	-4.26923	-6.76248	-6.91515
hsa-miR-362-001273	-8.14456	1.86238	15.2188	2.06841	-7.21175	-2.9243	-5.75422	13.0822	12.087	10.4804	-2.18037	14.1353	-1.19151	-9.18769	1.46344	1.42935	15.3673	14.1513	3.01744	-9.89778	18.1516	12.7847	-15.175	11.2119	13.7869	12.579	6.39602	0.014125	-13.2404	-4.63694	-3.75792	-4.29196	-0.95232	11.0435	3.19402	-1.00374	15.3786	13.1968	14.9195	15.5815	3.07133	-7.53946	-8.98204	-9.69628	24.2322	-8.49751	17.6138	-4.86761	-3.14943
hsa-miR-367-000555	-11.5676	-11.5903	-10.4898	-10.4332	-5.03517	-11.0558	-10.8425	-9.66981	-12.0338	-10.8511	-13.2944	-9.65481	-11.3497	-8.08512	-12.2747	-9.94854	-10.3118	-11.526	-9.54158	-9.76538	-7.09099	-12.0935	-13.7049	-10.8189	-10.114	-11.8093	-7.52583	-11.8909	-13.9204	-14.1114	-10.5357	-13.5472	-13.0769	-14.495	-10.5187	-10.0676	-10.6419	-11.2257	-12.2457	-9.4241	-9.65651	-5.07339	-5.69015	-6.52436	2.10648	-5.19656	-4.14337	-9.57719	-10.2372
hsa-miR-371-3p-002124	6.91798	14.8209	-8.71153	0.443813	17.1935	-2.22797	13.2824	13.0822	-4.7931	10.4804	11.1189	14.1353	12.0507	14.212	12.5614	15.7934	15.3673	12.3934	-3.03433	15.499	-2.34372	12.7847	11.9994	11.2119	13.7869	12.579	4.31538	2.49804	1.17787	12.4009	0.815624	4.05332	-6.78953	11.0435	2.43369	10.3341	0.411443	13.1968	14.9195	15.5815	14.8292	-3.56438	16.5555	16.2987	24.2322	16.8414	-3.02059	14.9725	9.5494
hsa-miR-372-000560	-3.85392	-4.89981	-3.85886	-4.2713	2.77858	-6.7863	-3.79768	1.74851	-1.21473	-3.90568	-4.82595	0.194624	-2.25711	-0.725867	-3.86781	-2.5668	-3.82533	-2.89389	-1.76881	-1.80503	-0.62402	-4.27537	-5.73134	-3.23988	-0.609821	-3.45371	-2.43177	-5.40896	-7.05368	-5.95148	-5.6806	-8.31788	-5.38017	-6.12702	-5.26286	-4.09184	-4.08987	-2.03263	-2.49109	-1.9156	-2.6739	0.98284	4.27111	1.7107	12.6	1.39181	0.656605	-1.03067	-3.44073
hsa-miR-373-000561	-6.38895	-5.93126	-5.87434	-5.19466	-0.749758	-6.64623	-8.22631	-4.85828	-7.45526	-8.59773	-8.91941	-5.82023	-8.4211	-5.42587	-8.84061	-5.46554	-6.65407	-7.02121	-5.98254	-6.22608	-3.98889	-8.68515	-9.03745	-7.49527	-6.65335	-7.88755	-4.35259	-9.405	-10.0589	-9.97138	-7.32832	-10.0997	-9.4837	-9.14598	-5.89935	-7.35734	-5.44747	-8.09891	-6.1395	-5.00392	-5.29686	-0.770224	-2.20229	-1.33385	6.08188	-1.47974	-0.780727	-4.80376	-6.98802
hsa-miR-374-000563	-8.2864	-7.46021	-8.99342	-6.31333	-7.8444	-6.68423	-9.11325	-7.3747	-7.48446	-12.8211	-9.89204	-5.58063	-8.4782	-5.51845	-7.24511	-6.39669	-5.74016	-6.01391	-4.92673	-6.6917	-4.09001	-7.73507	-10.2568	-8.76849	-6.51338	-9.82963	-3.46924	-6.93109	-10.5916	-9.28042	-8.00459	-10.7987	-9.55802	-7.97733	-6.29931	-6.96464	-4.22427	-8.96859	-7.44541	-6.64422	-5.88509	-8.19365	-7.38383	-5.10562	0.931338	-6.51281	-7.45661	-7.79499	-11.5043
hsa-miR-381-000571	-13.7696	-13.0486	-12.9636	-12.3232	-10.3614	-13.0068	-13.2437	-13.0619	-14.6986	-15.4433	-17.2101	-11.2776	-15.337	-13.2096	-15.3451	-11.4623	-13.2492	-12.209	-11.8274	-12.5189	-10.464	-14.53	-16.3655	-15.5166	-13.3248	-14.8733	-10.3932	-13.8034	-15.5165	-14.069	-12.84	-14.4968	-15.8706	-15.5097	-13.4845	-13.8514	-11.1525	-15.4027	-12.6238	-12.1027	-12.19	-10.5037	-10.8537	-11.0574	-2.52308	-10.4204	-10.4495	-12.7648	-14.5937
hsa-miR-410-001274	-2.29101	-2.11386	-2.71451	-1.53599	17.1935	-3.71199	-3.17504	2.18236	-1.94309	-0.0892775	-3.86351	0.356367	-1.89416	0.12119	-3.69804	-0.163887	-1.98376	-2.4979	-0.663348	-2.10904	0.414705	-3.09456	-6.44665	-1.61867	-1.30313	-2.23928	0.175296	-4.17544	-5.83654	-4.7786	-2.85298	-3.27902	-2.58319	-5.27745	-0.722382	-2.87622	-0.376927	-3.09419	-1.97553	-0.790355	0.120793	5.93399	8.75694	16.2987	12.3302	5.02367	6.9298	-1.96326	-3.25848
hsa-miR-454-002323	13.529	14.8209	15.2188	15.3429	17.1935	14.3598	13.2824	13.0822	12.087	10.4804	11.1189	14.1353	12.0507	14.212	12.5614	15.7934	15.3673	14.1513	-17.0464	15.499	18.1516	12.7847	11.9994	11.2119	13.7869	12.579	16.6049	13.7611	12.2361	12.4009	14.4726	11.9468	12.8245	11.0435	14.2494	14.2507	15.3786	13.1968	14.9195	15.5815	14.8292	17.0433	16.5555	16.2987	24.2322	16.8414	17.6138	14.9725	13.7155
hsa-miR-484-001821	2.62254	14.8209	-18.236	15.3429	17.1935	-1.17798	-13.902	-14.0091	-15.2621	-16.7813	-16.5463	-14.243	-14.6661	-14.68	-14.8964	-12.633	15.3673	14.1513	-12.3864	-12.6288	18.1516	12.7847	11.9994	11.2119	13.7869	-5.85649	-14.3974	13.7611	-16.323	12.4009	14.4726	-17.1769	12.8245	11.0435	1.29083	14.2507	0.899541	13.1968	14.9195	15.5815	14.8292	-11.4285	-11.2089	-12.0246	-3.33677	-11.6401	-10.3315	14.9725	-15.2895
hsa-miR-512-3p-001823	-5.18813	-5.41711	-4.98165	-4.83175	-2.96459	-6.48376	-5.05808	-2.53467	-6.99384	-8.08721	-7.30194	-3.63364	-6.5164	-4.18861	-7.38967	-4.04515	-6.18442	-4.94367	-3.67559	-7.72039	-3.40335	-7.43591	-10.0576	-5.83117	-4.00123	-5.74535	-0.644944	-5.48148	-7.45943	-9.84052	-6.09727	-8.79128	-7.35519	-8.98044	-6.36127	-5.89087	-4.14369	-8.81296	-6.63996	-5.39432	-4.71653	-2.04594	-0.968727	-4.00853	6.24015	-0.891058	-1.65154	-4.36506	-7.00002
hsa-miR-515-3p-002369	-0.873359	0.423442	-0.913934	-0.0667095	11.4012	-2.57031	-4.40877	3.71067	-1.37321	-1.57313	-5.3459	1.0664	-1.82512	0.413323	-4.30047	-2.84145	-2.62486	-3.93542	-2.07764	-2.26474	0.021652	-4.26584	-6.39343	-3.01288	-0.728035	-3.45292	0.971281	-3.66234	-5.88102	-5.34077	-2.94587	-6.66809	-4.22044	-3.55299	-0.233555	-1.18776	0.305877	-2.46366	-1.10943	1.15795	1.35316	12.8234	16.5555	9.83083	17.7193	7.79474	11.5945	-1.79876	-2.45579
hsa-miR-515-5p-001112	6.29822	-0.695849	2.15679	15.3429	17.1935	-2.45882	-13.6138	13.0822	12.087	10.4804	-12.4658	14.1353	2.68383	14.212	-12.58	15.7934	-6.80851	-11.9261	15.7532	15.499	-7.4662	12.7847	-12.693	11.2119	-9.32103	12.579	16.6049	13.7611	12.2361	6.02336	-10.2977	11.9468	12.8245	11.0435	2.75555	14.2507	-0.330867	13.1968	14.9195	1.41707	0.241786	17.0433	-0.961795	16.2987	5.51523	16.8414	17.6138	14.9725	13.7155
hsa-miR-517a-002402	-1.31219	-2.91255	-3.29839	-2.72807	17.1935	-5.45367	-2.05765	-8.04571	3.10009	0.954943	-3.31917	-1.22507	1.05374	-2.54842	-6.49843	-0.143691	-3.52197	-1.79929	-0.078311	-2.87805	-1.50807	-2.75884	-3.29316	-1.18421	13.7869	-0.0887775	0.582367	-4.12154	-4.43814	-6.19972	-3.40155	-1.1548	-5.86606	-3.21759	-2.31743	-1.24298	-3.45985	-2.03089	-1.79107	-0.716152	-1.87894	6.47205	16.5555	4.88232	4.32517	16.8414	3.35032	-0.114166	-3.97092
hsa-miR-517b-001152	-0.728372	-0.663061	-4.82368	-2.33271	17.1935	-7.88879	13.2824	13.0822	1.91964	10.4804	11.1189	14.1353	12.0507	-4.01605	12.5614	-3.62499	15.3673	14.1513	15.7532	0.342566	-3.7075	-13.5732	-5.14039	-2.68039	-2.35184	-14.0409	1.40903	-6.56585	-5.07983	-7.40375	-3.26499	-2.88105	12.8245	-14.0272	-3.12914	-2.73754	-2.84418	-4.16182	-3.80269	0.126762	-1.62455	17.0433	16.5555	1.98158	2.31844	7.73405	2.18684	-0.607163	-4.54253
hsa-miR-517c-001153	-2.2997	-2.42148	-2.30105	-2.71383	8.27119	-5.73472	-3.62288	2.77049	-1.66671	-2.11118	-2.80118	1.32042	-1.54697	1.0934	-2.42483	-3.3043	-4.65956	-3.50178	-1.8646	-1.15463	-1.33801	-3.52232	-5.15475	-1.48769	-0.869781	-3.94926	1.02415	-4.6261	-5.39617	-5.00412	-3.45335	-5.89662	-5.83737	-7.1039	-3.00399	-2.62791	-2.15222	-3.16561	-3.15008	-0.324424	-1.72528	4.69921	4.29753	3.86487	24.2322	4.1026	4.20818	-1.87611	-2.8288
hsa-miR-518a-3p-002397	13.529	14.8209	-8.75129	-5.09502	-6.39179	14.3598	-12.0525	13.0822	12.087	10.4804	-11.076	14.1353	-7.80762	14.212	12.5614	15.7934	-8.69334	14.1513	-6.83018	-9.03013	18.1516	12.7847	11.9994	-8.34827	13.7869	-2.2683	16.6049	13.7611	12.2361	12.4009	14.4726	11.9468	-12.6653	11.0435	14.2494	-11.2925	15.3786	13.1968	-6.18726	15.5815	14.8292	-0.503733	16.5555	16.2987	24.2322	16.8414	17.6138	14.9725	-11.4938
hsa-miR-518b-001156	13.529	14.8209	15.2188	-19.9523	-13.0283	-19.8765	13.2824	13.0822	12.087	-21.6854	11.1189	14.1353	-20.0436	-17.5145	-20.7453	-16.9881	15.3673	14.1513	15.7532	-18.7477	18.1516	12.7847	11.9994	11.2119	-19.0607	12.579	16.6049	13.7611	-21.3833	12.4009	14.4726	-21.2714	-21.5885	-24.3122	14.2494	-20.0045	15.3786	13.1968	14.9195	15.5815	14.8292	-13.8474	16.5555	16.2987	-6.03279	-13.068	-13.5097	-18.0982	-19.9698
hsa-miR-518d-001159	-1.84971	-4.44069	-4.80233	-2.58153	1.7242	-3.8204	-2.70685	-0.068897	-4.91182	-3.21953	-3.91039	-2.45142	-4.08855	-1.97253	-6.23035	-3.08781	-5.4639	-6.95436	-2.4393	-3.28747	-1.22718	-9.28441	-9.86927	-4.85555	-4.12723	-3.77387	-2.62873	-2.85627	-4.53651	-4.80186	-4.0836	-5.05758	-4.73308	-7.3939	-0.949016	-2.20361	-4.73203	-4.18751	-4.04232	-2.42533	-0.88444	0.645664	0.605929	-1.2198	8.65109	-0.341675	1.07377	-3.30213	-4.22589
hsa-miR-518e-002395	6.45298	4.43203	-0.059102	5.6005	17.1935	-0.965257	13.2824	13.0822	2.54485	4.96718	2.02127	14.1353	12.0507	7.59733	12.5614	0.42093	0.766623	5.00988	15.7532	15.499	2.21162	-1.31727	-0.407072	11.2119	13.7869	0.949016	12.1753	0.769042	-2.55764	-3.43903	-1.75346	-3.07379	12.8245	3.15012	3.43098	0.423288	15.3786	13.1968	4.71649	3.16513	14.8292	17.0433	16.5555	16.2987	24.2322	16.8414	17.6138	14.9725	13.7155
hsa-miR-518f-002388	13.529	14.8209	15.2188	15.3429	-18.2503	14.3598	13.2824	-22.7448	12.087	10.4804	-24.8906	14.1353	12.0507	14.212	12.5614	15.7934	15.3673	14.1513	15.7532	15.499	18.1516	12.7847	11.9994	11.2119	13.7869	-23.3987	16.6049	13.7611	12.2361	12.4009	14.4726	11.9468	12.8245	11.0435	14.2494	14.2507	15.3786	13.1968	14.9195	15.5815	14.8292	-18.3755	-18.7723	-19.4054	-11.3247	-18.3809	-17.8414	14.9725	13.7155
hsa-miR-519a-002415	-2.57705	-3.33194	-4.56592	-2.67933	17.1935	-4.91344	-4.0606	1.19976	-1.34778	-2.30393	-2.6104	0.563616	-1.63338	-1.70626	-4.20219	-2.15775	-3.97579	-2.1876	-1.29576	-2.88061	-0.939424	-3.80057	-6.56621	-2.43685	-0.395832	-2.21944	0.659958	-5.04944	-6.84214	-7.37388	-3.85914	-6.85792	-5.24823	-4.28948	-2.9844	-3.06245	-2.23117	-3.76679	-4.23013	-2.56327	-1.69366	4.29763	6.46944	3.19792	15.0145	6.59782	2.37078	-4.28509	-5.09711
hsa-miR-519d-002403	4.47554	14.8209	0.024011	15.3429	17.1935	2.15358	13.2824	13.0822	12.087	10.4804	4.69746	14.1353	12.0507	14.212	-0.33598	3.08268	15.3673	5.20072	15.7532	3.39948	2.14677	12.7847	-2.28477	11.2119	13.7869	12.579	16.6049	13.7611	-0.901497	12.4009	-2.27516	-2.32184	12.8245	11.0435	11.1772	2.11997	3.80513	13.1968	13.5674	15.5815	12.2697	17.0433	16.5555	16.2987	24.2322	16.8414	17.6138	14.9725	13.7155
hsa-miR-520a*-001168	1.53117	14.8209	-12.429	15.3429	17.1935	-1.31835	2.28412	13.0822	-2.90602	10.4804	-10.49	-10.0025	-10.043	14.212	12.5614	15.7934	15.3673	-12.2132	-7.38501	-11.1245	-7.46798	-3.31298	-2.66661	11.2119	13.7869	-4.0747	2.29762	13.7611	-3.5008	12.4009	14.4726	-5.91458	12.8245	-1.22504	0.153904	14.2507	0.360303	13.1968	14.9195	-7.34609	14.8292	17.0433	-6.89259	16.2987	24.2322	16.8414	-7.66639	-8.30941	-4.68845
hsa-miR-520b-001116	-0.430315	-1.00378	-3.29672	-0.683008	-1.98885	-4.86271	-6.16073	-2.78036	-8.45628	-7.9243	-8.8198	-3.53302	-7.19979	-2.20574	-7.03916	-2.69951	-3.57352	-2.21604	-4.05381	-3.84037	-3.15677	-5.91982	-9.88392	-6.57695	-4.11489	-6.7293	0.979351	-4.24379	-7.77884	-7.93166	-3.47896	-4.16768	-5.9607	-2.97329	-1.10314	-1.47734	-4.6582	-3.08025	-2.24683	-0.797243	14.8292	17.0433	16.5555	-3.14034	24.2322	-1.31105	-5.0272	-3.05728	-4.45064
hsa-miR-520d-5p-002393	-3.0891	-2.38341	-2.47872	-1.74848	-0.0267465	-1.87595	-2.71765	-2.58275	-3.92778	-5.35329	-4.98586	-1.28289	-3.55498	-1.75954	-3.33419	-0.014817	-0.911121	-2.51447	-1.26917	-1.17191	0.611756	-3.99291	-6.18485	-5.09777	-2.03576	-3.24232	1.63083	-1.7489	-3.28543	-2.98281	-0.701778	-3.8695	-3.01649	-4.98264	-1.75573	-2.65869	-1.55015	-3.06473	-2.3279	-1.63845	-1.59695	0.018936	-0.659887	-0.625957	7.20069	-0.777765	0.370896	-2.12917	-3.59361
hsa-miR-520g-001121	-4.66562	-3.22655	-4.99088	-3.78266	3.89167	-4.91338	-4.73932	3.85582	-2.96291	-4.0798	-4.46013	-0.686246	-4.41918	-1.87118	-5.06625	-3.22817	-5.14908	-4.09202	-4.79004	-4.78807	-1.74516	-5.1155	-7.91068	-1.55275	-3.19429	-4.56535	-2.16475	-6.01053	-7.21341	-8.19433	-5.83314	-7.64044	-7.38032	-6.22452	-2.89881	-4.23845	-2.98054	-4.74408	-4.5018	-2.78351	-1.0242	4.83164	6.00733	4.30176	10.811	-0.336045	2.44935	-4.69721	-5.40738
hsa-miR-522-002413	-2.67416	-2.29466	-2.8567	-1.91619	17.1935	-3.87717	-5.34363	-1.95722	-0.81751	-1.42423	-6.58684	-2.3448	-1.40069	0.73214	-5.97764	-4.68991	-5.7502	-1.7741	-3.90253	-3.58938	-0.830019	-5.21645	-8.27951	-5.27356	-0.968263	-3.52626	0.73715	-6.44692	-6.47759	-6.73171	-4.45879	-8.13997	-5.34123	-2.88381	-1.72467	-3.4856	-2.70018	-4.26129	-1.85589	-1.13518	0.481334	-7.33374	16.5555	6.80779	24.2322	-5.92359	4.95604	-1.40994	-4.81647
hsa-miR-525-3p-002385	4.21866	4.49527	3.43485	5.64151	-6.61727	0.637937	2.3204	6.28311	3.12457	0.966276	0.567281	14.1353	1.89021	3.67344	2.48334	15.7934	0.475201	14.1513	2.26968	15.499	-6.12859	12.7847	-3.57654	11.2119	3.15729	-9.72372	-2.69607	1.50235	12.2361	12.4009	2.05042	0.199835	0.757822	11.0435	7.12737	14.2507	-5.69946	-0.328399	5.69643	15.5815	14.8292	-3.73337	-3.98758	16.2987	24.2322	16.8414	17.6138	14.9725	1.62435
hsa-miR-526b-002382	13.529	-6.31222	15.2188	5.57116	17.1935	-0.328595	-8.96152	-6.73816	-8.96555	10.4804	11.1189	14.1353	-8.69887	14.212	-2.51478	15.7934	-1.41878	14.1513	15.7532	15.499	18.1516	12.7847	11.9994	11.2119	-1.04258	12.579	2.42489	13.7611	12.2361	12.4009	14.4726	11.9468	-13.0474	11.0435	14.2494	14.2507	4.17323	13.1968	2.36471	-3.41886	14.8292	17.0433	16.5555	8.72656	3.73992	16.8414	-6.65688	14.9725	-3.333
hsa-miR-532-001518	2.03831	3.04524	3.51796	3.78301	-6.73784	-1.63623	13.2824	-11.4169	-4.44051	-0.771653	-12.027	14.1353	2.86307	14.212	12.5614	2.11023	2.49909	-7.55036	-8.45078	2.30805	-8.87914	-12.2052	11.9994	11.2119	-10.9249	12.579	3.44993	13.7611	-2.95203	-0.650331	-1.85429	11.9468	-2.45539	2.7206	5.18116	14.2507	-0.388095	13.1968	3.94593	3.41309	7.59559	17.0433	16.5555	16.2987	24.2322	16.8414	17.6138	14.9725	-13.6308
hsa-miR-548a-001538	0.824949	0.355096	0.217559	2.19272	17.1935	0.807355	0.853397	13.0822	-13.0085	10.4804	11.1189	14.1353	0.74157	14.212	-12.7522	-0.452333	2.25407	0.766116	0.83271	0.219886	-0.082987	-1.22742	-2.67195	0.162652	-0.803228	0.661579	5.7062	-1.10791	-5.4212	-1.37768	-3.19822	-1.29789	-4.66522	-1.6432	1.38523	0.745973	0.638299	1.98164	-0.159173	3.78582	1.87526	17.0433	16.5555	-7.29442	24.2322	-10.8216	17.6138	-2.80482	-4.0524
hsa-miR-548c-001590	1.6412	1.32929	-0.250619	2.82914	10.0872	-0.0215165	0.358295	13.0822	12.087	10.4804	11.1189	-10.3362	4.90658	5.78659	-0.476072	0.580571	0.140833	1.21391	0.594077	1.8338	1.78464	0.31487	-2.80954	-1.10525	1.04658	0.366785	5.19257	-1.00234	-5.98644	-3.96771	-0.765271	-3.08726	-2.66254	-1.25079	1.97838	1.35777	2.14519	0.579579	1.22909	4.35575	3.02037	8.16775	-8.61333	16.2987	24.2322	16.8414	-7.68446	0.000544	-2.34003
hsa-miR-590-5p-001984	-15.629	-14.6366	-14.7194	-15.331	-10.7773	-14.151	-16.6604	-13.9412	-15.7035	-16.4387	-16.7903	-13.618	-15.6186	-14.2207	-17.4467	-14.3415	-14.2299	-14.4736	-13.6652	-13.5998	-11.7629	-16.3381	-18.815	-17.1363	-14.1894	-16.3658	-11.3586	-15.8058	-18.3181	-17.6586	-16.4371	-17.0235	-18.0705	-18.3153	-16.1703	-16.1857	-16.2583	-17.8112	-15.5063	-14.1316	-14.8542	-11.4604	-11.6581	-11.7979	-3.52451	-10.8516	-11.2626	-15.2467	-16.0132
hsa-miR-597-001551	-7.59566	-8.95095	-7.72074	-7.91148	-0.988815	-6.77997	-7.71183	-3.98927	-7.0238	-7.19134	-7.83396	-4.71933	-6.48465	-5.30334	-9.31594	-7.11698	-5.04071	-7.35093	-4.8539	-5.98173	-4.49319	-7.99213	-10.8431	-7.25552	-5.16804	-11.4171	-5.33494	-9.74684	-10.7565	-9.46303	-7.16712	-8.87757	-9.42417	-10.8524	-5.91421	-7.41183	-8.28504	-8.82559	-8.30472	-5.97079	-6.29289	0.30682	-1.30666	-1.3879	7.39861	-0.840939	1.05851	-5.79926	-7.49657
hsa-miR-886-3p-002194	13.529	14.8209	15.2188	15.3429	17.1935	14.3598	13.2824	13.0822	12.087	10.4804	11.1189	14.1353	12.0507	14.212	12.5614	15.7934	15.3673	14.1513	15.7532	15.499	18.1516	12.7847	11.9994	11.2119	13.7869	8.96864	3.02597	5.32877	12.2361	12.4009	0.664926	11.9468	12.8245	6.82552	5.3479	11.6645	4.545	13.1968	14.9195	15.5815	14.8292	17.0433	16.5555	16.2987	24.2322	16.8414	17.6138	14.9725	13.7155
hsa-miR-886-5p-002193	13.529	14.8209	15.2188	15.3429	17.1935	14.3598	13.2824	13.0822	12.087	3.92593	-0.467939	14.1353	12.0507	14.212	12.5614	15.7934	15.3673	14.1513	15.7532	15.499	18.1516	11.0062	-11.8223	-12.7199	13.7869	4.50229	4.11553	5.44422	4.08876	12.4009	14.4726	8.59502	4.46678	10.1461	6.70094	-9.56108	6.67113	13.1968	14.9195	15.5815	14.8292	17.0433	16.5555	16.2987	24.2322	-7.94776	17.6138	14.9725	13.7155
hsa-miR-9-000583	2.86728	-0.214806	2.76223	3.33859	17.1935	-0.463694	13.2824	13.0822	-1.96918	10.4804	11.1189	14.1353	-9.94425	14.212	0.78809	15.7934	15.3673	14.1513	1.50651	6.40777	-5.79512	12.7847	-12.7767	-4.80775	13.7869	12.579	16.6049	-11.0364	-10.6106	12.4009	0.568552	11.9468	12.8245	2.9367	5.26391	2.0791	-0.516271	13.1968	4.74642	5.31532	14.8292	17.0433	16.5555	3.22208	24.2322	-0.156504	17.6138	14.9725	1.94461
hsa-miR-92a-000431	-2.04945	-0.936146	-1.44781	-0.670067	6.1562	-3.2958	-2.50019	13.0822	-0.0917695	-1.05495	-1.48422	1.74337	1.21036	3.09385	-1.50906	-0.260747	0.571514	-1.36411	0.682063	0.58671	1.15456	-2.93756	-5.00149	-3.00489	0.375506	-2.04793	-0.249325	-3.96644	-4.83033	-3.10243	-2.58264	-3.24272	-4.50766	-2.40873	0.0161535	-3.24058	-2.28485	-3.30943	14.9195	-0.366319	0.159423	17.0433	-5.37877	1.95103	17.6681	3.29068	17.6138	-3.05133	-2.11178
RNU44-001094	13.529	-1.76995	5.50659	15.3429	17.1935	-2.52103	13.2824	13.0822	12.087	10.4804	11.1189	14.1353	12.0507	14.212	12.5614	15.7934	15.3673	14.1513	15.7532	15.499	18.1516	12.7847	11.9994	11.2119	13.7869	12.579	2.78504	13.7611	12.2361	12.4009	14.4726	11.9468	12.8245	11.0435	-0.357933	14.2507	0.099874	13.1968	14.9195	15.5815	14.8292	17.0433	16.5555	16.2987	24.2322	16.8414	17.6138	14.9725	13.7155
RNU48-001006	3.56027	0.477323	15.2188	15.3429	17.1935	14.3598	6.69356	13.0822	12.087	10.4804	2.02846	14.1353	12.0507	14.212	3.43907	15.7934	4.41686	14.1513	15.7532	15.499	8.7576	12.7847	-0.581399	11.2119	13.7869	12.579	1.34044	1.15695	12.2361	12.4009	14.4726	11.9468	12.8245	11.0435	2.19325	14.2507	3.99556	2.65776	14.9195	15.5815	4.47321	17.0433	16.5555	6.97692	12.2639	16.8414	5.9315	14.9725	2.97025
[truncated: 14 more columns]
