# Supplementary material for: Up-regulated microRNAs in blastocoel fluid of human implanted embryos could control circuits of pluripotency and be related to embryo competence
Source: J Assist Reprod Genet. 2025 Mar 26;42(5):1635–49. doi: 10.1007/s10815-025-03457-x (PMC12167203; doi:10.1007/s10815-025-03457-x)
Supplement: Supplementary file 3 — Supplementary Material 3 (XLSX 11.5 KB) [file 10815_2025_3457_MOESM3_ESM.xlsx]

## Sheet: Foglio1
ECM-receptor interaction	FoxO signaling pathway	Pathways in cancer	Hippo signaling pathway	TGF-beta signaling pathway	Endometrial cancer	mTOR signaling pathway	Cell cycle
ITGB1	IRS2	BRAF	YAP1	THBS1	BRAF	BRAF	RBL2
ITGB8	BRAF	FOS	CCND2	SMAD3	NRAS	RRAGD	CDKN2C
THBS1	RBL2	STAT3	TCF7L1	CUL1	TCF7L1	STK11	PCNA
THBS2	STAT3	PDGFRA	SMAD3	RHOA	KRAS	RPS6	E2F1
COL3A1	CCNB1	E2F1	MOB1B	ZFYVE16	CCND1	IKBKB	CCNB1
COL4A2	NRAS	ITGB1	YWHAB	SMAD4	CTNNB1	HIF1A	MCM6
COL5A1	STK4	CXCL8	FZD3	PPP2R1A	PIK3R1	PIK3R1	CCND2
LAMC1	SIRT1	CBL	CCND1	ZFYVE9	SOS1	IRS1	SMAD3
COL6A3	SETD7	CXCR4	SMAD4	SMAD5	AKT3	PRKAA1	CDKN1B
TNC	CCND2	NRAS	CTNNB1	BAMBI	LEF1	RPS6KA3	CUL1
ITGA6	STK11	STK4	PPP2R2A	MAPK1	MAPK1	AKT3	STAG2
COL4A1	SMAD3	CRK	PPP2R1A	TGFBR2		ULK1	YWHAB
	CDKN1B	RUNX1	FRMD6	BMPR2		VEGFA	WEE1
	IGF1R	HSP90AA1	CSNK1E			MAPK1	CHEK1
	KRAS	ROCK2	DLG2			RPS6KA2	CCND1
	IKBKB	TCF7L1	LEF1				SMAD4
	NLK	ARNT	MOB1A				E2F3
	CCND1	ETS1	LATS1				RB1
	SMAD4	SMAD3	LATS2				CDKN1A
	MAPK8	CDKN1B	PARD6B				PRKDC
	IRS4	IGF1R	TGFBR2				PLK1
	PLK2	GNAI3	BMPR2				ANAPC13
	PIK3R1	RHOA	AJUBA				MDM2
	SOS1	TRAF5	CTGF
	IRS1	APPL1
	PRKAA1	KRAS
	PRKAB2	FZD3
	CSNK1E	TPM3
	AKT3	EPAS1
	SOD2	IKBKB
	CDKN1A	CCND1
	PLK1	SMAD4
	SGK3	CTNNB1
	MAPK1	COL4A2
	CCNG2	HIF1A
	TGFBR2	E2F3
	MDM2	MAPK8
	BCL2L11	MSH2
		EGLN3
		TRAF2
		PTGS2
		PIK3R1
		RB1
		SOS1
		HSP90B1
		RAC1
		LAMC1
		AKT3
		LEF1
		CDKN1A
		ITGA6
		RELA
		VEGFA
		MAPK1
		TGFBR2
		JAK1
		MDM2
		EGLN1
		COL4A1
		RASSF5
